# Supplementary material for: C-Reactive Protein to Albumin Ratio as Prognostic Marker in Locally Advanced Non-Small Cell Lung Cancer Treated with Chemoradiotherapy
Source: Biomedicines. 2022 Mar 3;10(3):598. doi: 10.3390/biomedicines10030598 (PMC8945805; doi:10.3390/biomedicines10030598)
Supplement: Supplementary file 1 [file biomedicines-10-00598-s001.zip]

Archive with 1 entries (1 files):
- biomedicines-1617987-supplementary.pdf
